# Supplementary material for: Alzheimer’s disease and antibody-mediated immune responses to infectious diseases agents: a mendelian randomization study
Source: Hereditas. 2025 Jan 4;162:2. doi: 10.1186/s41065-024-00358-4 (PMC11699668; doi:10.1186/s41065-024-00358-4)
Supplement: Supplementary file 1 — Supplementary Material 1 [file 41065_2024_358_MOESM1_ESM.xls]

## Sheet: Table S1
SNP	Human herpes virus 7 U14 antibody levels					AD
	effect allele	other allele	Beta	se	pval	F	Beta	se	pval	R2
rs1053752	A	G	0.0790509	0.015163	1.8539e-07	27.1731	-0.0328728	0.00956229	0.000586554	0.00326828
rs12440425	C	T	0.176283	0.0382149	3.97035e-06	21.2741	0.00135108	0.0242384	0.955548	0.00256336
rs12520297	C	T	0.166373	0.0364131	4.89936e-06	20.8711	-0.0227983	0.0226995	0.315209	0.00251433
rs139299944	CT	C	-0.111912	0.0161278	3.94764e-12	48.1391	0.0344218	0.0103724	0.000904708	0.00578516
rs139382385	CT	C	0.181398	0.0408604	9.01817e-06	19.704	0.00465677	0.0249334	0.851842	0.00239775
rs141657353	G	A	0.319407	0.0718191	8.69267e-06	19.7744	0.0260545	0.0438632	0.552515	0.00239464
rs17612590	A	G	0.0950098	0.0160891	3.52182e-09	34.8624	-0.0486411	0.0102602	2.12936e-06	0.00463974
rs180067	A	G	-0.195876	0.0397156	8.14021e-07	24.3183	-0.00191744	0.0101532	0.850209	0.00297533
rs1808192	G	A	0.0934344	0.0163708	1.14716e-08	32.5663	-0.0177686	0.0102825	0.0839805	0.00391161
rs26515	T	C	0.0702988	0.0155309	6.00012e-06	20.4831	0.00627339	0.00955184	0.511327	0.00250084
rs2857149	G	A	-0.0922193	0.0166727	3.18126e-08	30.5862	0.0282907	0.0112551	0.0119511	0.00370447
rs2900649	A	G	-0.164186	0.0342213	1.60444e-06	23.013	0.00650846	0.0217334	0.764584	0.00281987
rs3130192	T	C	-0.125175	0.0268135	3.03625e-06	21.7883	0.0468213	0.0165616	0.00469708	0.00262327
rs33998906	T	C	0.145344	0.0310493	2.8537e-06	21.9071	-0.0198034	0.0199933	0.32193	0.00264135
rs361725	C	T	0.0758885	0.0157239	1.39093e-06	23.2877	0.00762786	0.00995528	0.44355	0.00280396
rs4648052	T	G	-0.0726648	0.0156783	3.57369e-06	21.4755	0.00902465	0.00996868	0.365306	0.00261499
rs505533	C	A	-0.101707	0.0190585	9.47144e-08	28.4721	-0.0213493	0.0115872	0.065405	0.0034422
rs7185701	G	A	-0.106685	0.0225609	2.25899e-06	22.3556	-0.00538332	0.0141192	0.702997	0.00273753
rs7347914	G	C	0.143902	0.0303727	2.15981e-06	22.442	-0.0165904	0.0195776	0.396761	0.00271779
rs75438046	A	G	-0.27587	0.0473689	5.75016e-09	33.9092	0.0713509	0.0281582	0.0112791	0.00408647
rs75944971	T	C	-0.164612	0.0363824	6.05415e-06	20.466	-0.0360393	0.0239993	0.133179	0.00253183
rs7757696	T	G	0.0790529	0.0156568	4.43834e-07	25.4873	-0.0502651	0.0101945	8.19833e-07	0.00307281
rs7773105	G	A	-0.1157	0.0190997	1.38075e-09	36.6867	-0.0319833	0.0122087	0.00880018	0.00443628
rs79984539	G	A	-0.162172	0.0335544	1.34424e-06	23.3533	0.0141865	0.0216879	0.513033	0.00280845
rs805282	G	T	-0.089854	0.0175984	3.29366e-07	26.063	-0.0184384	0.0109252	0.0914705	0.0031333
rs810057	C	T	-0.0718651	0.0161749	8.87112e-06	19.7355	0.00353036	0.0100637	0.725736	0.00238589
rs9271138	G	T	-0.136369	0.0236423	8.02258e-09	33.2614	-0.010105	0.0136089	0.45777	0.00424672
rs9313148	C	G	-0.0964679	0.0217961	9.60263e-06	19.5841	-0.00779026	0.0134532	0.562546	0.00235681
rs9826169	T	C	-0.0929534	0.0203099	4.72228e-06	20.9415	0.00384142	0.0124823	0.758273	0.00256167
rs9848627	C	T	-0.0711759	0.0160562	9.29606e-06	19.646	0.00650349	0.00996821	0.514128	0.00238433

## Sheet: Table S2
SNP	Anti-polyomavirus 2 IgG seropositivity					AD
	effect allele	other allele	Beta	se	pval	F	Beta	se	pval	R2
rs11179421	G	A	-0.253296	0.0567425	8.04609e-06	19.9223	0.0270048	0.016647	0.10476	0.00228994
rs111840884	C	T	-0.262622	0.0571757	4.36409e-06	21.093	0.0140195	0.0179169	0.433938	0.00243397
rs11244	A	G	0.161029	0.0344789	3.00666e-06	21.8073	-0.0254695	0.0106663	0.0169475	0.00249089
rs12600608	G	A	0.320902	0.0678322	2.2361e-06	22.3755	0.0295844	0.0211833	0.162536	0.00258009
rs12629858	C	T	-0.14389	0.0312923	4.26023e-06	21.1391	-0.00978111	0.00964761	0.31066	0.00243674
rs12887566	T	C	-0.147764	0.0330028	7.55844e-06	20.0415	0.00997666	0.0107704	0.354287	0.00243664
rs144890336	T	C	-0.269044	0.0596734	6.52554e-06	20.3228	0.0145819	0.018428	0.428775	0.00235482
rs151719	T	C	0.231215	0.0355977	8.29108e-11	42.1783	-0.00799338	0.0111207	0.472273	0.00480654
rs1738434	T	G	0.14309	0.0312209	4.58014e-06	21.0004	-0.0280367	0.00993509	0.00477268	0.00240279
rs17426017	T	G	0.257891	0.0581952	9.35851e-06	19.6335	0.00816034	0.0191341	0.669757	0.00224316
rs17843569	G	C	0.598637	0.0419672	3.64697e-46	203.426	-0.0400582	0.0135434	0.00309884	0.0228481
rs186325882	A	G	0.190426	0.0334123	1.2031e-08	32.4736	0.0138286	0.013108	0.291438	0.00405744
rs2157051	A	G	0.340964	0.0374109	7.93781e-20	83.0457	-0.025769	0.0113931	0.0237093	0.00981274
rs2244458	C	T	0.241524	0.0322924	7.47379e-14	55.9264	-0.0129134	0.0100685	0.199646	0.00657036
rs2256965	G	A	0.185959	0.0314471	3.35096e-09	34.9602	-0.0234767	0.00961295	0.0145982	0.00398727
rs2354335	G	A	-0.141308	0.0305371	3.70269e-06	21.4081	-0.0185814	0.00943293	0.0488558	0.00244793
rs2394900	G	C	0.162901	0.0318716	3.20163e-07	26.118	-0.0268787	0.0100368	0.00740619	0.00299103
rs2442719	T	C	0.218875	0.0317771	5.66496e-12	47.4308	0.00516877	0.00965672	0.592476	0.00563349
rs2596470	A	T	0.212133	0.0329856	1.26687e-10	41.3493	-0.024381	0.0103163	0.0181107	0.00471521
rs2857609	G	A	0.391774	0.0420869	1.29417e-20	86.6319	-0.0637538	0.013223	1.42523e-06	0.00982262
rs28745907	G	T	-0.198814	0.0414778	1.64091e-06	22.9699	-0.0077372	0.0125524	0.537637	0.00273127
rs28746882	A	G	0.182935	0.0396436	3.94091e-06	21.2883	0.022642	0.0123936	0.0677134	0.00259225
rs3130279	G	A	0.45548	0.0430267	3.46153e-26	112.037	-0.0573595	0.0135128	2.18754e-05	0.0126667
rs3131004	G	A	0.147344	0.0312156	2.35611e-06	22.2752	-0.033562	0.00953379	0.000431024	0.0025445
rs3132572	A	G	0.305416	0.0488832	4.16088e-10	39.027	-0.0196119	0.0155517	0.207281	0.00444903
rs3135364	G	A	0.210756	0.0367044	9.35849e-09	32.9628	-0.0171975	0.0118935	0.14819	0.00376246
rs34137317	T	C	-0.529271	0.113356	3.02523e-06	21.7955	0.0887399	0.0447081	0.0471587	0.00248955
rs3763354	A	G	0.336015	0.0363254	2.24212e-20	85.5455	0.0035905	0.0114867	0.754601	0.00970063
rs3819720	A	G	0.15107	0.0319769	2.30855e-06	22.3144	-0.0408918	0.0100277	4.54506e-05	0.00254866
rs394657	G	A	0.157446	0.0311689	4.38581e-07	25.5106	-0.0190612	0.00969921	0.049387	0.00291267
rs471964	A	G	0.187854	0.0322162	5.50858e-09	33.993	-0.0451338	0.0100229	6.69828e-06	0.00398605
rs532098	A	G	0.199629	0.030855	9.80694e-11	41.8501	-0.0468739	0.00961906	1.09902e-06	0.0047715
rs62404124	A	T	0.374756	0.0667845	2.00668e-08	31.4803	0.00611482	0.0201352	0.761366	0.00387904
rs6467	A	C	-0.192501	0.0325278	3.25806e-09	35.0146	0.0209001	0.0100696	0.0379339	0.00429943
rs652888	G	A	0.160796	0.0356085	6.31191e-06	20.3865	-0.0269964	0.0115468	0.0193873	0.00232899
rs6727186	T	C	-0.14704	0.0315664	3.19122e-06	21.6928	-0.000170182	0.0097856	0.986125	0.00262762
rs681343	T	C	0.233583	0.0304653	1.75812e-14	58.7722	0.00510629	0.00956255	0.593349	0.00668491
rs72678874	A	G	0.257989	0.0550234	2.74926e-06	21.979	-0.00556929	0.0164633	0.735148	0.00251822
rs73086452	A	G	-0.172278	0.0362632	2.02638e-06	22.5644	-0.0231636	0.0111574	0.0378871	0.00266072
rs7757696	T	G	0.255714	0.0316444	6.43067e-16	65.2853	-0.0502651	0.0101945	8.19833e-07	0.00744138
rs78200201	G	A	0.296289	0.0658554	6.82461e-06	20.237	-0.0092564	0.0214764	0.666466	0.00239682
rs79971000	G	A	0.324908	0.0726589	7.76018e-06	19.9914	0.00813507	0.0239191	0.733775	0.00228395
rs9265583	C	A	0.150215	0.0321755	3.03238e-06	21.7909	-0.01687	0.010252	0.099859	0.00254157
rs9270074	C	T	0.575952	0.0422399	2.47072e-42	185.878	-0.0376724	0.0130977	0.00402418	0.0208409
rs9274362	C	T	0.267797	0.0320531	6.55523e-17	69.7861	-0.0519622	0.0102859	4.37697e-07	0.00813948
rs9879204	C	T	-0.15209	0.032874	3.72009e-06	21.3991	0.00848728	0.010096	0.400541	0.00246636

## Sheet: Table S3
SNP	Polyomavirus 2 JC VP1 antibody					AD
	effect allele	other allele	Beta	se	pval	F	Beta	se	pval	R2
rs114638729	G	A	0.319107	0.0684436	3.12629e-06	21.7285	-0.0306784	0.0321235	0.339571	0.0044238
rs116640755	T	G	0.236577	0.0233683	4.32985e-24	102.449	-0.0642256	0.0110174	5.55954e-09	0.0209875
rs117108573	T	C	0.181339	0.0407328	8.51119e-06	19.811	-0.0745632	0.0238838	0.00179675	0.00428362
rs117260519	T	C	0.28647	0.0644262	8.72893e-06	19.7632	0.00893468	0.0281748	0.751155	0.0039823
rs12294431	A	G	0.174824	0.0394984	9.59478e-06	19.5824	-0.0410558	0.0198238	0.0383557	0.00395878
rs12330321	A	G	-0.131863	0.0287566	4.52971e-06	21.0181	0.00753088	0.0136434	0.580964	0.00425037
rs1281934	G	A	0.201901	0.0378871	9.87459e-08	28.3865	-0.0844361	0.0217449	0.000103159	0.00592943
rs137893789	A	G	0.191546	0.0419315	4.92226e-06	20.8589	-0.0367763	0.0216991	0.0901077	0.00418025
rs141267330	G	A	0.185726	0.0394444	2.49478e-06	22.1607	-0.0927972	0.0218763	2.21621e-05	0.00484476
rs143301161	C	T	0.366895	0.0828049	9.38672e-06	19.6243	-0.0131241	0.0416389	0.752619	0.00397848
rs143628688	G	A	0.0996968	0.0224129	8.65956e-06	19.7784	-0.00439709	0.0109878	0.689024	0.00396856
rs146003472	C	T	0.484197	0.0974808	6.79628e-07	24.6618	-0.0666919	0.0409493	0.103388	0.00510421
rs148744972	T	C	0.355727	0.0804856	9.88082e-06	19.5262	0.00645812	0.0426776	0.87972	0.00404224
rs151074546	T	G	0.277222	0.0584832	2.13515e-06	22.4604	0.0101743	0.0299443	0.734027	0.00450338
rs1610401	C	G	-0.346256	0.0629953	3.87327e-08	30.1995	-0.0127612	0.0315536	0.685897	0.00615789
rs17211818	A	C	0.155897	0.0282045	3.25051e-08	30.5388	-0.00364406	0.0140369	0.795168	0.00651489
rs189468157	G	A	0.288042	0.0634692	5.671e-06	20.5878	-0.0463046	0.0292185	0.113019	0.00416875
rs1980496	T	C	0.120623	0.0197993	1.11312e-09	37.1008	-0.0619528	0.0100926	8.33264e-10	0.00751165
rs2395516	C	T	0.110026	0.021037	1.69411e-07	27.3432	-0.0687763	0.0105783	7.94573e-11	0.00545299
rs2400705	A	G	-0.109051	0.0244466	8.16582e-06	19.8903	-0.0153266	0.0118913	0.197436	0.00411477
rs2551472	G	T	0.110338	0.0239771	4.18847e-06	21.1679	-0.00816475	0.0112752	0.468983	0.0043518
rs2598431	G	A	0.194835	0.0402035	1.25827e-06	23.4764	-0.0052427	0.0217341	0.809385	0.00468547
rs28392702	G	A	-0.0906564	0.0204531	9.31862e-06	19.6383	-0.0304232	0.00974544	0.00179756	0.00393818
rs3093998	A	C	0.106509	0.02088	3.37866e-07	26.0098	-0.0267937	0.00999827	0.00736584	0.00518847
rs3130285	C	T	0.210594	0.0299602	2.07836e-12	49.3888	-0.059963	0.0137072	1.21676e-05	0.00981028
rs3997848	G	T	0.0997219	0.0210796	2.23707e-06	22.3708	-0.00334913	0.0106889	0.754032	0.0044658
rs4148882	A	G	0.109288	0.0208204	1.52869e-07	27.5418	-0.036305	0.00979683	0.000210736	0.00550116
rs480828	C	A	0.0916832	0.0200173	4.64529e-06	20.9698	-0.0156216	0.00954142	0.101579	0.00418729
rs55703686	A	G	0.406611	0.0856064	2.03652e-06	22.5513	-0.0279803	0.0411618	0.496655	0.00450436
rs55910358	A	G	0.185472	0.0413027	7.10412e-06	20.157	-0.0201134	0.0196543	0.306138	0.00402966
rs6951410	A	C	-0.100443	0.0213	2.40968e-06	22.2277	-0.0116203	0.00994847	0.242789	0.00473915
rs71398276	A	G	-0.210878	0.0462449	5.11439e-06	20.7855	-0.0322809	0.0230693	0.161722	0.00417984
rs73810844	A	G	0.131044	0.0270597	1.28043e-06	23.4431	-0.032752	0.0134514	0.0148982	0.00468071
rs769174	G	C	0.130455	0.0292096	7.9628e-06	19.9387	-0.0167764	0.0146766	0.253007	0.00398858
rs7757696	T	G	0.14108	0.0203636	4.26801e-12	47.9786	-0.0502651	0.0101945	8.19833e-07	0.00955372
rs78079263	A	G	0.274176	0.0587966	3.11427e-06	21.736	-0.0425322	0.030847	0.167953	0.00433962
rs7853161	A	G	0.219891	0.0455815	1.4062e-06	23.2629	-0.00285436	0.0208026	0.890863	0.00464397
rs79998883	A	G	0.246965	0.0514721	1.60234e-06	23.0118	0.0273369	0.0250264	0.274691	0.00466674
rs915895	C	T	0.102213	0.0204731	5.95898e-07	24.9156	-0.00956693	0.010232	0.349785	0.00497127
rs9270074	C	T	0.282712	0.0294161	7.19937e-22	92.3303	-0.0376724	0.0130977	0.00402418	0.0181776
rs9274407	T	A	0.239348	0.0284722	4.22943e-17	70.6384	-0.0351639	0.0133859	0.00861573	0.0141542
rs9275955	A	T	0.161019	0.0232514	4.356e-12	47.9378	0.0151142	0.0112625	0.179599	0.00974159
rs9589460	C	T	-0.105239	0.022678	3.47479e-06	21.5262	0.0118214	0.0107647	0.272133	0.00436325
rs9895605	G	A	-0.093219	0.0200932	3.49557e-06	21.5145	-0.0144105	0.00985265	0.143577	0.00442365

## Sheet: Table S4
SNP	Anti-Merkel cell polyomavirus IgG seropositivity					AD
	effect allele	other allele	Beta	se	pval	F	Beta	se	pval	R2
rs114121446	G	A	-0.577419	0.112575	2.90954e-07	26.3025	-0.0831977	0.0306606	0.00665754	0.00305939
rs116104592	C	G	-0.640415	0.132593	1.36592e-06	23.3228	-0.0640879	0.0413892	0.121521	0.00268563
rs12082192	A	G	-0.147442	0.0325433	5.88039e-06	20.522	-0.0135618	0.00958743	0.157205	0.00235816
rs12128565	A	G	0.18098	0.0393167	4.16199e-06	21.1838	0.00918974	0.0115027	0.424338	0.00248953
rs12895211	G	C	-0.29828	0.066772	7.92741e-06	19.9507	0.0149162	0.0194045	0.442074	0.00229981
rs145224249	C	G	-0.718657	0.162084	9.25592e-06	19.6546	0.0341044	0.0508285	0.50224	0.0022471
rs1601340	C	T	-0.261886	0.0527556	6.9008e-07	24.6369	0.00548188	0.0151095	0.716747	0.00288906
rs1634718	G	A	0.165647	0.0356798	3.44047e-06	21.5488	-0.0141641	0.0109561	0.196081	0.00246144
rs184295	A	G	-0.307016	0.0628464	1.03335e-06	23.8595	-0.0186052	0.0182524	0.308045	0.00274251
rs189105932	C	T	-0.68167	0.153955	9.5228e-06	19.6002	-0.0487673	0.0462039	0.291206	0.00225715
rs1998630	G	A	0.177497	0.0352271	4.68846e-07	25.3818	-0.0123617	0.0107809	0.251534	0.0030716
rs201058195	GGCC	G	0.420323	0.0918728	4.76112e-06	20.9262	0.0340199	0.0270009	0.207685	0.00243983
rs211460	G	C	0.252854	0.0476929	1.14723e-07	28.1017	0.00442443	0.014911	0.766679	0.00320755
rs2394890	A	G	0.186496	0.0323166	7.8846e-09	33.2957	-0.0103986	0.00974463	0.285922	0.00379858
rs2395005	A	G	0.172979	0.0322799	8.3814e-08	28.7093	-0.0226484	0.00968667	0.019382	0.00327705
rs241426	A	T	0.175797	0.0331715	1.16037e-07	28.0796	-0.00624265	0.0097332	0.521277	0.00325747
rs2517481	C	G	0.161771	0.0331125	1.03174e-06	23.8626	-0.00113564	0.00979687	0.907717	0.00272502
rs2523627	T	G	0.203229	0.0332178	9.47129e-10	37.4223	-0.0304671	0.00985738	0.00199623	0.00426687
rs2596512	C	T	0.213699	0.032351	3.95817e-11	43.6244	-0.0431445	0.0096976	8.62753e-06	0.00498871
rs2736426	T	C	0.191114	0.0323259	3.37774e-09	34.9449	-0.0211556	0.00963819	0.028165	0.00398553
rs3129718	C	T	0.52604	0.045376	4.47635e-31	134.364	-0.046802	0.0140434	0.000860209	0.0153518
rs3129987	C	T	0.288647	0.0448714	1.25306e-10	41.3707	-0.013903	0.0134404	0.300938	0.00482212
rs3130283	C	A	0.470737	0.0453361	2.95468e-25	107.788	-0.0586823	0.0135579	1.50286e-05	0.0121921
rs3130638	C	T	0.46049	0.0422142	1.05077e-27	118.966	-0.0390175	0.0125819	0.00192815	0.0134562
rs3130915	A	G	0.19623	0.0340864	8.57084e-09	33.1332	-0.0233425	0.0100858	0.0206462	0.00398038
rs3131622	G	T	0.220262	0.0320555	6.36247e-12	47.2035	0.00210225	0.00976113	0.829479	0.00537613
rs3135392	A	C	0.254998	0.0326252	5.45356e-15	61.0756	0.0108377	0.00991015	0.274132	0.00694508
rs34067190	T	C	0.296692	0.0452466	5.48182e-11	42.9868	0.0459561	0.0140132	0.00103994	0.00514013
rs3763347	A	T	0.144086	0.0322529	7.91795e-06	19.9529	-0.0173113	0.009605	0.0714941	0.00227957
rs439303	A	G	0.188934	0.0368043	2.84443e-07	26.3465	0.0213335	0.0109573	0.0515393	0.00300782
rs4843511	T	C	-0.337856	0.0666464	3.99111e-07	25.6927	-0.00294996	0.0195817	0.880253	0.00295601
rs55792153	C	A	-0.230404	0.0368364	3.98042e-10	39.1134	9.92485e-05	0.0108227	0.992683	0.00448285
rs60365179	C	A	0.558604	0.118056	2.22651e-06	22.3835	-0.0231824	0.0330961	0.483641	0.00266331
rs61994796	G	A	-0.305942	0.0687497	8.58365e-06	19.7987	0.0170618	0.0208109	0.412301	0.00228812
rs652888	G	A	0.191123	0.0371067	2.59585e-07	26.5229	-0.0269964	0.0115468	0.0193873	0.0030279
rs6692568	T	C	0.162784	0.0328226	7.06754e-07	24.591	-0.00292562	0.00976174	0.764404	0.00287998
rs6910859	A	C	0.190149	0.038147	6.208e-07	24.8407	0.00879115	0.0129685	0.497843	0.00293458
rs693797	C	T	0.162834	0.0326842	6.29208e-07	24.815	-0.0109	0.00976428	0.264287	0.0028338
rs705483	A	G	-0.282956	0.0635276	8.426e-06	19.8341	-0.0245581	0.0190426	0.197176	0.00227199
rs7755852	G	A	0.184944	0.0345156	8.4016e-08	28.7038	-0.0157456	0.0100519	0.117246	0.00362115
rs9264584	C	T	0.201486	0.0344961	5.19383e-09	34.1073	-0.0355236	0.0103111	0.000570641	0.0040154
rs9265712	C	A	0.157459	0.0337001	2.97767e-06	21.8259	-0.0176588	0.0102102	0.0837159	0.00252153
rs9270074	C	T	0.491337	0.0443307	1.50962e-28	122.815	-0.0376724	0.0130977	0.00402418	0.0138683
rs9272575	A	C	0.17763	0.0368952	1.47606e-06	23.1735	-0.00467564	0.0115539	0.685713	0.00271919
rs9273852	C	T	0.25746	0.0325656	2.6607e-15	62.4888	0.0219285	0.0102351	0.0321549	0.00710787
rs9276515	A	G	0.218082	0.0319417	8.64085e-12	46.604	0.0203739	0.00976878	0.0370135	0.00534535
rs9501404	G	A	0.295133	0.0504195	4.81174e-09	34.2559	0.032521	0.0132451	0.0140758	0.0040731

## Sheet: Table S5
SNP	Toxoplasma gondii p22 antibody levels					AD
	effect allele	other allele	Beta	se	pval	F	Beta	se	pval	R2
rs112698198	A	G	0.492169	0.107769	4.95018e-06	20.8239	0.00980073	0.0257781	0.7038	0.0160452
rs114155328	A	G	0.301327	0.0653772	4.04503e-06	21.2101	-0.00594219	0.0160024	0.710391	0.0163758
rs114521655	T	C	0.442299	0.0912881	1.26554e-06	23.4382	-0.0622032	0.0207428	0.00271062	0.0180371
rs114881380	A	G	0.691808	0.151591	5.02701e-06	20.7943	0.0419972	0.0286868	0.143196	0.0160228
rs11613567	C	G	0.211023	0.0465219	5.73296e-06	20.5426	0.0399011	0.0115432	0.000546904	0.0160421
rs116486534	T	C	0.928973	0.210278	9.96989e-06	19.4864	0.00788938	0.0524776	0.880498	0.0151824
rs116889372	T	C	0.468845	0.103769	6.23736e-06	20.3815	0.0208784	0.0231209	0.366519	0.0158935
rs117745602	C	G	1.1463	0.253848	6.3113e-06	20.3596	0.0155813	0.0467784	0.739069	0.0157173
rs117944353	C	T	0.661081	0.148366	8.35981e-06	19.8225	0.0448316	0.0355123	0.206796	0.0153209
rs118128369	C	T	0.747297	0.165223	6.09825e-06	20.4253	0.0152389	0.0415047	0.713499	0.0156945
rs139859109	G	A	1.18923	0.225397	1.31907e-07	27.7909	0.0460574	0.0353185	0.192213	0.0229526
rs140928377	A	G	0.916022	0.201384	5.39931e-06	20.6576	0.0246905	0.0574038	0.667108	0.0159684
rs143874551	T	C	1.12703	0.21977	2.92532e-07	26.2577	0.0287968	0.0503357	0.567258	0.0201014
rs144983967	A	T	0.869063	0.186672	3.23081e-06	21.6403	0.0519825	0.0527826	0.324701	0.0167024
rs145278907	T	C	0.603845	0.126803	1.91602e-06	22.641	-0.0192695	0.0317177	0.543498	0.0178466
rs146538750	T	C	0.868683	0.193697	7.2999e-06	20.0812	0.0176043	0.0502957	0.726326	0.0156508
rs146787568	A	T	0.835914	0.18679	7.63549e-06	19.9956	-0.0164832	0.0432828	0.703333	0.0154526
rs16849216	T	A	0.610277	0.13569	6.87353e-06	20.1966	0.0231723	0.0320613	0.469834	0.0155575
rs17811389	T	C	0.835621	0.180498	3.66504e-06	21.399	0.00546688	0.039495	0.889909	0.0164811
rs31889	A	T	-0.210133	0.0470013	7.79323e-06	19.9562	0.0100005	0.0116699	0.391474	0.0156158
rs35572225	TG	T	0.272634	0.0541872	4.87074e-07	25.2727	0.0107433	0.0127221	0.398415	0.0204096
rs3729820	A	G	0.930857	0.205669	6.01083e-06	20.4522	0.00986099	0.0474397	0.835335	0.0159726
rs3831975	CA	C	0.240646	0.0523007	4.20076e-06	21.1363	0.0113566	0.0129711	0.381283	0.0170848
rs4121993	C	T	0.257291	0.0485765	1.17965e-07	28.0097	-0.00502139	0.0118977	0.672992	0.0217296
rs4144397	G	A	0.172105	0.0387563	8.96616e-06	19.6884	0.00314157	0.00963745	0.744443	0.0154457
rs55826714	T	C	-0.274615	0.0611041	6.98235e-06	20.1661	0.0023985	0.0141952	0.865824	0.0156914
rs56226606	A	C	0.267659	0.0552033	1.24326e-06	23.4723	0.0169724	0.0133935	0.205078	0.0180213
rs71518837	A	G	0.569926	0.128341	8.96567e-06	19.6884	0.00496945	0.027265	0.855375	0.015531
rs72876498	C	A	0.359314	0.0795422	6.26424e-06	20.3735	-0.0121721	0.021219	0.566212	0.015875
rs72930159	T	C	-0.410508	0.0894936	4.49642e-06	21.0079	-0.0157121	0.0255695	0.538894	0.016135
rs74920744	A	T	0.807272	0.169736	1.97428e-06	22.5847	0.0278727	0.0456028	0.541064	0.0173251
rs74963268	T	C	0.287447	0.0612318	2.67392e-06	22.0031	0.00766561	0.0159779	0.631396	0.0168865
rs77965248	C	A	0.716561	0.151518	2.25379e-06	22.3303	0.0399887	0.0394315	0.31052	0.0172925
rs78755026	A	G	0.62025	0.130156	1.88443e-06	22.674	0.0396602	0.0402025	0.323882	0.0173924
rs78978107	G	A	0.280916	0.0635933	9.9905e-06	19.4826	0.00492085	0.0164376	0.764662	0.0151206
rs8118414	C	T	1.1372	0.253873	7.4843e-06	20.0338	-0.0213643	0.0627667	0.733573	0.0153984
rs945493	A	G	0.307836	0.068073	6.12183e-06	20.4179	-0.00728067	0.0166801	0.662483	0.0157131

## Sheet: Table S6
SNP	Anti-varicella zoster virus IgG seropositivity					AD
	effect allele	other allele	Beta	se	pval	F	Beta	se	pval	R2
rs1075496	A	C	0.202885	0.0425099	1.8181e-06	22.773	-0.000127362	0.00974898	0.989577	0.00260091
rs117250441	C	T	-0.515085	0.114494	6.8336e-06	20.2345	0.0174032	0.0286874	0.544084	0.00231166
rs143711261	T	C	-1.14164	0.22939	6.46249e-07	24.7631	0.00350447	0.0322315	0.913418	0.00294352
rs145339536	A	G	-0.66461	0.144872	4.48409e-06	21.0409	0.0394308	0.0290581	0.174793	0.00242741
rs145749545	T	G	-0.797598	0.168087	2.08349e-06	22.5112	0.00202318	0.0360791	0.955281	0.00259331
rs146203692	T	C	-1.15244	0.255109	6.25905e-06	20.4026	-0.0352703	0.0514215	0.492772	0.00233991
rs1766	G	A	0.291664	0.0427685	9.13043e-12	46.4962	-0.0446971	0.0100959	9.54377e-06	0.00531842
rs17885299	C	G	-0.246483	0.0476099	2.25314e-07	26.7965	-0.00836525	0.0112269	0.456209	0.00310692
rs2021722	T	C	0.222377	0.0501663	9.3017e-06	19.6452	-0.00916609	0.0117839	0.436657	0.00224474
rs2517873	A	G	0.339509	0.0536825	2.54246e-10	39.9879	0.0144484	0.0128226	0.259829	0.00494717
rs2523625	G	A	0.203823	0.0457474	8.37322e-06	19.846	0.00905714	0.0105467	0.390471	0.00231094
rs2844642	A	G	0.290538	0.0543727	9.11913e-08	28.546	-0.0141396	0.0132558	0.286122	0.00325958
rs3134798	A	G	0.242821	0.0477793	3.7323e-07	25.8222	-0.0299592	0.010895	0.00596314	0.00294814
rs3135369	A	G	0.272762	0.0492877	3.12863e-08	30.619	-0.0133082	0.0113746	0.242006	0.00349388
rs3136036	C	T	-0.607707	0.136041	7.92933e-06	19.9503	0.0267065	0.0355666	0.45272	0.00227927
rs62473135	C	G	-0.325315	0.0703844	3.80102e-06	21.3577	0.0262542	0.0157764	0.0960845	0.00245764
rs652888	G	A	0.31393	0.0493874	2.06414e-10	40.3956	-0.0269964	0.0115468	0.0193873	0.00460433
rs699242	A	G	-0.265112	0.0562388	2.42848e-06	22.217	-0.00596395	0.0123584	0.629392	0.00257582
rs721294	G	T	-0.392941	0.0863689	5.37552e-06	20.6936	0.00619446	0.0191308	0.746093	0.00247363
rs75651344	T	A	-0.480389	0.0953268	4.67016e-07	25.3895	0.00625782	0.0216985	0.773042	0.00297183
rs77266793	T	A	-0.939865	0.203954	4.06133e-06	21.2307	0.0184202	0.0350076	0.598766	0.00247438
rs77591080	A	G	-0.670402	0.143067	2.7869e-06	21.9529	-0.0326963	0.0322242	0.310273	0.0025138
rs78192503	A	T	-0.213709	0.0465516	4.41554e-06	21.0703	0.0112057	0.0105603	0.288636	0.00254133
rs79742459	A	G	-0.257682	0.0574891	7.38534e-06	20.0862	0.0154733	0.0144345	0.283736	0.0023037
rs9267575	C	T	0.190029	0.0429523	9.68068e-06	19.5689	-0.0151242	0.00972692	0.119975	0.00223938
rs9271860	T	C	0.368831	0.0604416	1.04579e-09	37.229	-0.0175495	0.0164376	0.285679	0.0043113

## Sheet: Table S7
SNP	Varicella zoster virus glycoproteins E and I antibody levels					AD
	effect allele	other allele	Beta	se	pval	F	Beta	se	pval	R2
rs114153013	A	G	-0.449521	0.0980042	4.50199e-06	21.0326	-0.0241098	0.0553007	0.662853	0.00285457
rs114382596	G	A	0.23425	0.0526581	8.64684e-06	19.7838	-0.0521299	0.0294818	0.0770258	0.0026881
rs116390172	T	C	0.332267	0.0741323	7.39158e-06	20.0836	0.00399371	0.0421828	0.924572	0.0027125
rs116715716	T	C	0.0790477	0.0163948	1.42482e-06	23.2402	0.0155165	0.0102505	0.130092	0.00338027
rs116901371	T	C	-0.212521	0.0419599	4.0872e-07	25.6458	-0.0209551	0.0251438	0.404613	0.003497
rs117542783	C	T	-0.122464	0.0253162	1.31566e-06	23.3936	-0.013191	0.0153256	0.389396	0.00328775
rs12086317	G	A	-0.104708	0.0235883	9.03812e-06	19.6992	-0.00931004	0.014586	0.523287	0.00265857
rs1233604	A	G	0.197127	0.024736	1.59678e-15	63.4915	-0.000729543	0.0163419	0.964392	0.00851836
rs12542253	G	A	-0.0890983	0.016619	8.26514e-08	28.7349	0.0142939	0.0097626	0.143155	0.00392675
rs1264419	C	G	0.0843361	0.0162545	2.12029e-07	26.913	0.00589053	0.00968787	0.543166	0.0036286
rs13191296	T	C	0.141432	0.0274844	2.66258e-07	26.473	-0.0112278	0.017617	0.523911	0.00362571
rs13197633	A	G	0.200032	0.0250654	1.45861e-15	63.6695	-0.0141322	0.01627	0.385066	0.00858234
rs13204572	C	G	0.159029	0.0262312	1.33942e-09	36.745	-0.00379393	0.0169024	0.822399	0.00495634
rs139827535	A	G	-0.299687	0.0625675	1.66934e-06	22.936	-0.00902254	0.0362861	0.803631	0.00315318
rs141285318	C	T	0.174706	0.0392534	8.55784e-06	19.803	-0.0289045	0.0237972	0.224511	0.00294302
rs143620855	A	G	0.447413	0.0980323	5.0203e-06	20.8238	-0.0940663	0.0577003	0.103047	0.00282594
rs14597	A	C	0.0896152	0.0164465	5.06861e-08	29.6824	-0.0347378	0.00988135	0.00043894	0.00401184
rs1611742	C	A	0.0905368	0.0163152	2.86901e-08	30.7856	0.00444054	0.00980697	0.650697	0.00415416
rs1738434	T	G	-0.080106	0.0165102	1.22276e-06	23.5346	-0.0280367	0.00993509	0.00477268	0.00318013
rs192164005	A	C	0.30968	0.0674521	4.40891e-06	21.0726	-0.0248399	0.0418981	0.553271	0.0028457
rs199806184	T	TC	0.0968759	0.0177912	5.17576e-08	29.6409	-0.00713899	0.00994433	0.472821	0.00441765
rs200134706	AT	A	-0.172917	0.0371564	3.25917e-06	21.6513	0.0529943	0.0220381	0.0161871	0.00307475
rs2023471	A	C	-0.079565	0.0166433	1.74765e-06	22.8479	0.00234538	0.00984137	0.811634	0.00309683
rs204887	G	A	0.089845	0.0173471	2.22767e-07	26.8174	-0.0380326	0.0102063	0.000194242	0.00362112
rs2233959	C	T	0.120628	0.016711	5.25737e-13	52.0921	-0.00578876	0.00978956	0.554306	0.0071407
rs2244447	G	C	0.0904954	0.0164567	3.81914e-08	30.2308	-0.0278812	0.00973702	0.0041909	0.00409952
rs2260051	T	A	0.0755107	0.0165302	4.92286e-06	20.8614	-0.035242	0.00963805	0.000255637	0.00281498
rs2523673	C	T	0.107425	0.0163609	5.16954e-11	43.1	-0.0380022	0.00979424	0.000104431	0.00586706
rs2523978	T	C	0.207653	0.023436	7.96834e-19	78.4859	-0.00193566	0.0155047	0.900647	0.0105273
rs2596495	C	G	0.205573	0.0220981	1.36839e-20	86.5176	-0.0309964	0.0146112	0.0338869	0.0115859
rs2844503	A	T	-0.0854988	0.0164168	1.90877e-07	27.116	0.00337535	0.00975347	0.729292	0.00365587
rs28746795	C	T	0.129435	0.0206189	3.4411e-10	39.3954	-0.0387169	0.0123267	0.00168432	0.00573324
rs2904789	T	C	0.0789145	0.0164452	1.5975e-06	23.0207	-0.0225527	0.00976795	0.0209522	0.00311005
rs3109949	C	G	-0.0745487	0.0165466	6.62551e-06	20.2928	-0.00246209	0.00957632	0.7971	0.00278775
rs3129972	T	C	0.212575	0.0229826	2.25792e-20	85.5273	-0.00379495	0.0152666	0.803687	0.0118009
rs3130513	G	C	0.0785752	0.0162663	1.36159e-06	23.3279	-0.0156078	0.00969118	0.107286	0.00314675
rs3135359	C	T	0.0819759	0.0182169	6.7957e-06	20.2444	-0.0404852	0.0107851	0.000174177	0.00273528
rs34555420	T	G	0.148467	0.0267109	2.72438e-08	30.8862	0.0157786	0.0186575	0.397723	0.0041705
rs3734537	A	C	0.146737	0.0236342	5.34305e-10	38.5372	-0.0277397	0.0149077	0.0627783	0.00519052
rs3819720	A	G	0.106511	0.0168293	2.46918e-10	40.0442	-0.0408918	0.0100277	4.54506e-05	0.00538949
rs433061	A	G	0.210659	0.0230007	5.24768e-20	83.861	-0.0294915	0.0151051	0.0508879	0.0112386
rs437289	G	A	-0.0781306	0.0163982	1.89242e-06	22.6951	-0.0153228	0.00969333	0.113934	0.00306538
rs437955	C	T	0.202963	0.0237072	1.11655e-17	73.275	-0.00397811	0.0157663	0.800795	0.00982465
rs56401801	A	T	0.188572	0.0252869	8.83075e-14	55.5962	-0.0132608	0.0164632	0.420542	0.0075195
rs61931720	A	T	0.2933	0.065318	7.11069e-06	20.1576	0.0637858	0.0369632	0.084409	0.00274397
rs7077444	C	A	0.122987	0.0276139	8.43639e-06	19.831	-0.0242701	0.0163178	0.136924	0.00270847
rs72875681	T	A	-0.128304	0.0269312	1.89669e-06	22.6909	-0.034062	0.0161618	0.035069	0.00307727
rs73064196	A	C	-0.365793	0.0775377	2.38627e-06	22.2498	0.0495518	0.0483215	0.305146	0.00304656
rs73225940	A	G	-0.183386	0.0329697	2.66327e-08	30.9304	0.0151275	0.0200211	0.449904	0.00416799
rs75410219	G	A	0.186052	0.0398053	2.95307e-06	21.8408	0.0255899	0.025914	0.323401	0.00294675
rs758778	C	T	0.118853	0.018779	2.4666e-10	40.0459	0.00545229	0.0116551	0.639926	0.00539408
rs77988926	A	G	0.473654	0.104752	6.13579e-06	20.44	0.065953	0.0536954	0.219342	0.00276685
rs890135	C	A	0.0772378	0.0162884	2.11737e-06	22.4793	0.00922181	0.00943679	0.328461	0.00307621
rs9260475	T	C	-0.119739	0.01714	2.82878e-12	48.7888	-0.00228843	0.0100627	0.820099	0.00722819
rs9266271	C	T	-0.0941817	0.0171307	3.84522e-08	30.2179	0.000139081	0.01025	0.989174	0.00410446
rs9267575	C	T	0.113171	0.0163731	4.77708e-12	47.7629	-0.0151242	0.00972692	0.119975	0.00643205
rs9267947	G	A	0.105248	0.0162903	1.04153e-10	41.7303	0.0189328	0.00968554	0.0506123	0.00561516
rs9270551	A	G	0.15096	0.0179962	4.92764e-17	70.3448	-0.039229	0.0107996	0.000280733	0.0104426
rs9274055	T	C	0.15176	0.0193552	4.47833e-15	61.4599	-0.0129591	0.0119547	0.278357	0.00895856
rs9275601	T	C	0.0857553	0.0164379	1.81908e-07	27.2089	-0.00285154	0.0104768	0.785486	0.00366835
rs9501520	C	T	-0.086596	0.0162379	9.6628e-08	28.4327	-0.0117837	0.00979534	0.228979	0.00383271
rs9968	G	C	0.0898104	0.0162607	3.32963e-08	30.497	-0.011541	0.00963011	0.230751	0.00410983

## Sheet: Table S8
SNP	Chlamydia trachomatis PorB antibody levels					AD
	effect allele	other allele	Beta	se	pval	F	Beta	se	pval	R2
rs10494246	C	T	0.725981	0.157794	4.20845e-06	21.0059	0.0464075	0.0255406	0.0692158	0.0747526
rs10976837	G	A	-0.385516	0.0793732	1.19176e-06	23.4111	-0.000628694	0.0105497	0.952479	0.0823143
rs112136983	A	G	1.09357	0.234339	3.06197e-06	21.6154	-0.0151542	0.0365499	0.678423	0.0748934
rs112475227	T	G	0.687193	0.15545	9.83979e-06	19.3954	-0.00595303	0.0201219	0.767346	0.0684393
rs113714204	T	G	1.7519	0.322675	5.65745e-08	29.2582	-0.0457221	0.0380049	0.228954	0.098759
rs114204549	C	G	1.38318	0.30722	6.72385e-06	20.1195	0.0113669	0.0309929	0.7138	0.0700736
rs114570297	T	G	1.29653	0.261567	7.16781e-07	24.387	0.0304127	0.031292	0.3311	0.0836928
rs114751079	T	C	2.352	0.495023	2.02107e-06	22.4038	-0.00383228	0.0489467	0.937594	0.0787745
rs114925618	T	C	1.51098	0.304958	7.24323e-07	24.3667	-0.022266	0.038024	0.55816	0.0836289
rs115595144	G	A	0.964248	0.208445	3.72933e-06	21.24	-0.00686775	0.0256119	0.788586	0.0736884
rs115741529	T	C	2.68158	0.488683	4.08013e-08	29.8847	0.0406849	0.0470118	0.386809	0.101689
rs11580571	G	A	0.390216	0.0840675	3.45563e-06	21.3852	-0.0204869	0.0114773	0.0742617	0.0741549
rs116818602	C	T	1.50767	0.32728	4.09181e-06	21.063	0.0301523	0.045567	0.508155	0.0733742
rs116833058	G	C	1.04058	0.219886	2.2194e-06	22.2275	0.0545988	0.0376144	0.146629	0.0773864
rs117027024	T	G	1.49111	0.327546	5.30467e-06	20.57	0.0716549	0.0504015	0.155119	0.0715303
rs117277796	T	C	1.24335	0.273779	5.58766e-06	20.4713	0.0502516	0.0374278	0.179393	0.0712116
rs117586214	A	G	1.67545	0.351933	1.92905e-06	22.4958	-0.0312085	0.0343732	0.363915	0.0777069
rs117630651	T	G	0.968533	0.197647	9.56793e-07	23.8346	-0.0141487	0.0347341	0.683756	0.0819523
rs117703696	T	C	1.93955	0.431293	6.88985e-06	20.0697	-0.00406505	0.0475631	0.931891	0.0714049
rs12581362	C	T	1.61133	0.325407	7.35575e-07	24.3374	-0.0101802	0.0456423	0.823502	0.0835368
rs139333329	G	A	1.21548	0.263021	3.81452e-06	21.197	-0.0159336	0.0482612	0.741284	0.0735503
rs142235947	A	G	1.40455	0.306973	4.75093e-06	20.7759	-0.0442496	0.044041	0.315024	0.0737318
rs142617089	A	G	1.9859	0.430489	3.96655e-06	21.1197	-0.0160717	0.0427383	0.706881	0.0745964
rs142809008	G	C	2.28718	0.496113	4.02268e-06	21.0953	-0.0204772	0.0637414	0.748017	0.0734785
rs143219910	A	C	1.59627	0.353341	6.25275e-06	20.2563	-0.0418521	0.0499927	0.4025	0.0710107
rs144560618	T	A	0.854357	0.182777	2.94951e-06	21.6831	0.0647179	0.0235266	0.00594425	0.0767045
rs144621786	T	C	1.68242	0.351874	1.7416e-06	22.6884	0.0517496	0.0382346	0.175903	0.0794167
rs144912223	C	T	2.57793	0.490768	1.49763e-07	27.385	-0.0567571	0.0650095	0.382631	0.0939821
rs145013109	G	C	2.16753	0.427181	3.8948e-07	25.5515	0.102489	0.0511043	0.0449111	0.0885509
rs145179174	A	G	1.89307	0.383803	8.12259e-07	24.1421	-0.00222786	0.039943	0.95552	0.0852651
rs146034769	C	G	1.76854	0.3859	4.58601e-06	20.8468	-0.0457141	0.0497928	0.358574	0.0724232
rs147194080	T	C	1.76225	0.386068	5.00409e-06	20.6784	0.17858	0.0529294	0.000741039	0.0728939
rs149004775	G	C	1.46485	0.328043	7.99062e-06	19.7901	0.0444038	0.0416349	0.286196	0.0697349
rs149429144	G	C	2.12597	0.427962	6.77636e-07	24.4914	-0.0315074	0.0553203	0.568987	0.08519
rs151065316	T	C	1.98941	0.430375	3.7912e-06	21.2081	0.0836742	0.054705	0.126128	0.0738422
rs16839350	A	G	1.13695	0.252809	6.88299e-06	20.0751	0.0016054	0.0411836	0.968905	0.0699296
rs16954656	T	C	2.3535	0.49495	1.98413e-06	22.4415	-0.0293952	0.0546537	0.590684	0.0778027
rs17091106	A	G	2.00112	0.430198	3.29333e-06	21.4749	-0.021569	0.0381364	0.571681	0.0752253
rs17103519	T	G	1.51492	0.327319	3.6873e-06	21.2555	0.0482311	0.0395944	0.223175	0.0763883
rs1984679	C	G	-0.399724	0.0889913	7.06493e-06	20.0244	0.000794447	0.0120184	0.947296	0.0702551
rs199661127	CTTCA	C	1.28699	0.261836	8.86707e-07	23.9774	0.0460878	0.0301732	0.126651	0.0835514
rs2107683	G	C	-1.71797	0.386755	8.91205e-06	19.5848	-0.0324097	0.0325774	0.319807	0.0683385
rs2162896	A	G	0.826881	0.157949	1.64872e-07	27.2027	0.0261545	0.018809	0.164367	0.0924623
rs2324601	A	G	1.09232	0.243451	7.22964e-06	19.9807	0.0231746	0.0340786	0.496483	0.0701126
rs2789832	A	C	-0.894375	0.194243	4.13648e-06	21.0424	-0.0516998	0.0281121	0.0659066	0.0733077
rs2883585	T	C	0.354793	0.0782061	5.71566e-06	20.4264	-0.00721825	0.00960411	0.452304	0.071816
rs3098699	T	G	-0.89534	0.19732	5.6924e-06	20.4359	0.00383463	0.0248017	0.877128	0.0710971
rs34674986	T	C	0.84815	0.186639	5.51107e-06	20.4951	0.0401597	0.0265964	0.131051	0.0722944
rs35018374	C	T	1.56448	0.353841	9.80525e-06	19.4036	-0.0296827	0.0551467	0.590405	0.0677492
rs45498995	T	C	1.53365	0.326828	2.69833e-06	21.8555	0.0166493	0.0440839	0.705674	0.0759253
rs552188	T	C	1.79118	0.349791	3.04379e-07	26.0268	0.000933218	0.0539055	0.986188	0.0888204
rs55910644	T	G	0.564527	0.127518	9.55355e-06	19.4529	0.002748	0.0154734	0.859041	0.0679098
rs57650395	G	A	2.42271	0.493698	9.23553e-07	23.9016	0.0195982	0.0473792	0.679134	0.0824473
rs58030554	T	C	2.23371	0.497047	6.99108e-06	20.0438	-0.125126	0.0529786	0.0181857	0.070566
rs6032676	G	C	0.384088	0.0861462	8.25116e-06	19.727	-0.00283322	0.0104165	0.785628	0.0705224
rs61798343	A	C	1.09436	0.243391	6.91446e-06	20.0659	-0.00817432	0.0345027	0.81272	0.0701443
rs62023081	C	T	0.951474	0.214719	9.36878e-06	19.49	0.0380882	0.0266549	0.153021	0.0680303
rs62182422	T	C	0.747376	0.165899	6.63745e-06	20.1425	0.0265566	0.0211551	0.20936	0.0708887
rs68010622	C	A	0.479852	0.0978165	9.31259e-07	23.8808	0.00919081	0.0130676	0.481852	0.0844201
rs7000716	T	G	0.81346	0.176378	3.98772e-06	21.1115	-0.0110113	0.0258735	0.670412	0.0737875
rs71314987	T	C	1.22335	0.276242	9.48739e-06	19.464	-0.0220217	0.0335895	0.512073	0.0689079
rs71424407	T	C	2.23635	0.425797	1.50325e-07	27.38	-0.0303275	0.040219	0.450814	0.093009
rs7201030	G	A	-0.577857	0.127988	6.33344e-06	20.233	0.0103734	0.0156569	0.507621	0.0704412
rs7259159	T	C	0.35168	0.075177	2.89657e-06	21.7206	0.00207645	0.00956496	0.828138	0.075492
rs72776409	T	C	1.67967	0.351857	1.80856e-06	22.6191	0.0327439	0.0332535	0.324784	0.0780993
rs72790786	G	A	0.547576	0.113575	1.42629e-06	23.0672	-0.0270892	0.0138762	0.0509138	0.0814903
rs73154127	G	A	0.745878	0.165841	6.87404e-06	20.0753	0.00909013	0.0273971	0.740047	0.0709185
rs73222814	T	C	1.1352	0.252862	7.14189e-06	20.0044	-0.0267797	0.0336189	0.425702	0.0699442
rs73768653	T	C	0.753929	0.164306	4.46307e-06	20.8972	-0.00809373	0.0213905	0.705149	0.0730935
rs74725117	G	T	1.75157	0.322682	5.69402e-08	29.2459	-0.00142139	0.0318845	0.964442	0.0987216
rs74756543	C	G	0.701045	0.152448	4.25396e-06	20.9898	-0.0352271	0.0270675	0.193103	0.0728837
rs75554205	T	C	1.2256	0.274092	7.76811e-06	19.845	0.058098	0.0399297	0.145667	0.0694258
rs75671044	C	T	1.77853	0.385803	4.02783e-06	21.0906	0.0520847	0.0368063	0.157039	0.0745012
rs75729747	A	G	2.01636	0.429918	2.7307e-06	21.8323	-0.0141587	0.0484881	0.770283	0.0761152
rs75982888	C	G	0.740411	0.163197	5.7086e-06	20.43	0.0420722	0.0230753	0.0682644	0.0713263
rs76496565	G	C	1.35633	0.305477	8.99374e-06	19.5674	0.0137245	0.0386398	0.722447	0.068282
rs76969671	T	C	0.89801	0.184069	1.06803e-06	23.6244	-0.0259593	0.0298762	0.384903	0.0812883
rs7703308	G	A	0.410899	0.0906294	5.79214e-06	20.3938	-0.000601592	0.0115749	0.95855	0.0748689
rs77241113	G	A	0.962946	0.214527	7.16636e-06	19.9986	-0.00448602	0.0376003	0.905031	0.0696818
rs77424817	T	A	1.67703	0.351937	1.88736e-06	22.5365	0.013807	0.040445	0.732819	0.0783779
rs78239657	A	G	1.8812	0.3839	9.57206e-07	23.8338	0.0445676	0.0365741	0.223013	0.0819498
rs78611805	C	A	1.11347	0.22406	6.7127e-07	24.5125	0.0375161	0.0400234	0.348577	0.0840873
rs79275941	T	C	2.00787	0.430067	3.03041e-06	21.6338	0.00824726	0.0342329	0.80962	0.0754755
rs79291430	A	G	1.01026	0.227743	9.16647e-06	19.5298	0.0483144	0.0329833	0.142971	0.0688811
rs8103752	C	T	-1.06826	0.21936	1.1166e-06	23.5389	0.00319282	0.0319518	0.920403	0.0812978
rs862699	A	C	0.716024	0.159964	7.59959e-06	19.887	0.028297	0.0217163	0.192563	0.06932
rs9827967	T	C	1.16332	0.233104	6.02106e-07	24.7198	0.0404429	0.032455	0.21272	0.0850298

## Sheet: Table S9
SNP	Epstein-Barr virus EBNA-1 antibody levels					AD
	effect allele	other allele	Beta	se	pval	F	Beta	se	pval	R2
rs1043618	C	G	-0.162961	0.0164627	4.21148e-23	97.961	-0.0167147	0.00982784	0.0889904	0.0124792
rs1061535	C	T	-0.132317	0.0206494	1.47648e-10	41.0492	-0.0181971	0.012406	0.142432	0.00526741
rs1065406	T	G	0.335885	0.0704792	1.88165e-06	22.7061	-0.0123941	0.0300045	0.679552	0.00306148
rs111409650	AT	A	-0.083791	0.0183486	4.95692e-06	20.8482	-0.000374697	0.0108343	0.972411	0.00289484
rs114968045	C	T	0.262336	0.0350733	7.45241e-14	55.9297	0.0609374	0.0198747	0.00216883	0.00767324
rs115331871	T	C	-0.283704	0.0635234	7.96463e-06	19.9412	-0.0154753	0.0467387	0.740567	0.00256579
rs11538263	A	G	0.199576	0.0393529	3.94816e-07	25.7129	0.0433852	0.023484	0.0646846	0.00330597
rs115461385	T	C	0.207603	0.0372995	2.60896e-08	30.9706	-0.016819	0.0225999	0.45675	0.00397927
rs11624561	C	T	0.0748468	0.0160049	2.91825e-06	21.8639	0.00198287	0.00943123	0.833477	0.00281793
rs116479312	G	T	-0.451949	0.0561334	8.18887e-16	64.8073	0.0674079	0.0351954	0.0554613	0.00829077
rs116519179	A	G	0.356583	0.0785328	5.61027e-06	20.6113	-0.0613021	0.0455909	0.17875	0.0026983
rs116672184	T	C	-0.137982	0.0282103	1.0023e-06	23.9173	0.0261865	0.0169636	0.122664	0.00321689
rs117108573	T	C	-0.162915	0.0352453	3.79489e-06	21.3599	-0.0745632	0.0238838	0.00179675	0.00295829
rs117347753	A	G	-0.226964	0.0483297	2.65093e-06	22.0482	-0.0461722	0.0289958	0.1113	0.00286078
rs11759423	T	C	-0.156039	0.0312428	5.90204e-07	24.9376	-0.0327947	0.01823	0.0720287	0.00320661
rs117671124	T	C	-0.410029	0.0892599	4.35555e-06	21.0961	0.0145093	0.0520399	0.780391	0.00275979
rs117705227	C	T	-0.360715	0.0775985	3.34387e-06	21.6028	-0.0576833	0.0573687	0.314663	0.00277899
rs12202667	C	T	-0.109917	0.0179828	9.81971e-10	37.351	-0.0106844	0.0107309	0.31941	0.00481306
rs12204294	A	C	0.0731188	0.016337	7.6181e-06	20.0262	0.00327565	0.0100593	0.744701	0.00265774
rs12214934	C	G	-0.353101	0.0756553	3.05279e-06	21.7775	0.012988	0.0442964	0.769364	0.0028014
rs12289470	A	C	0.108601	0.02257	1.49637e-06	23.1468	0.0109749	0.0131154	0.402709	0.0030115
rs1265094	G	A	-0.112291	0.0160756	2.84489e-12	48.7801	-0.0138335	0.00956377	0.148051	0.00630414
rs139010734	T	C	-0.303805	0.0618652	9.07217e-07	24.1091	0.0281271	0.0388397	0.468953	0.00322137
rs147633772	T	A	0.289938	0.0297225	1.75893e-22	95.1299	0.0106206	0.0188936	0.574028	0.0132657
rs151719	T	C	-0.116236	0.0183966	2.6436e-10	39.9111	-0.00799338	0.0111207	0.472273	0.00512212
rs171329	A	G	0.0921144	0.0161367	1.14049e-08	32.5772	-0.00805516	0.00955231	0.399078	0.00418484
rs17388591	A	C	0.103203	0.0229792	7.08384e-06	20.1651	-0.0203874	0.0133077	0.125521	0.00264698
rs176248	A	G	-0.108831	0.0176609	7.17089e-10	37.9636	0.0158126	0.010559	0.134252	0.0048734
rs1794269	T	C	-0.135465	0.0165605	2.83897e-16	66.8945	-0.0327145	0.0101021	0.0012021	0.00893368
rs188471060	T	C	-0.392678	0.0758116	2.22295e-07	26.8218	-0.0764695	0.045994	0.0963933	0.00349706
rs190341549	C	T	-0.297359	0.0671757	9.57362e-06	19.5895	-0.0425143	0.0441267	0.335316	0.00258621
rs2050189	C	T	-0.0944939	0.0191104	7.62879e-07	24.4431	-0.00998411	0.0117632	0.396017	0.00314322
rs2256965	G	A	-0.0779387	0.0163076	1.75923e-06	22.8357	-0.0234767	0.00961295	0.0145982	0.00293713
rs2532924	C	T	-0.0823717	0.0157685	1.75292e-07	27.2812	0.00748056	0.00981471	0.445954	0.0035069
rs2596465	C	T	-0.103194	0.0161799	1.79531e-10	40.6673	-0.039819	0.00970422	4.07359e-05	0.00522335
rs28383334	A	G	-0.228989	0.0233995	1.29243e-22	95.7416	0.0182712	0.0140881	0.194656	0.0125748
rs2844454	T	C	-0.18136	0.0350667	2.31782e-07	26.7412	-0.0319265	0.0219593	0.145977	0.00344393
rs28468461	C	T	0.262006	0.0462873	1.50995e-08	32.0322	0.00760719	0.0256866	0.767113	0.00412041
rs2857107	T	C	-0.117545	0.0249598	2.48481e-06	22.1725	-0.0122715	0.0147322	0.404861	0.00285207
rs28599891	G	C	-0.289651	0.0181246	1.73087e-57	255.324	-0.0350495	0.0110892	0.00157401	0.0346656
rs28743057	A	G	0.151978	0.0331839	4.6524e-06	20.9697	0.0119026	0.0196779	0.545264	0.00277268
rs2884837	A	G	-0.195298	0.0413926	2.37976e-06	22.2555	-0.0151623	0.0233966	0.51695	0.00287567
rs3094604	G	A	-0.117962	0.0208668	1.57572e-08	31.9492	-0.0308243	0.012943	0.0172405	0.00410503
rs3116985	A	G	-0.113108	0.0178634	2.42287e-10	40.0817	-0.00290021	0.010689	0.78614	0.00517044
rs3128943	T	C	-0.120358	0.0212724	1.53222e-08	32.004	0.0102408	0.0129871	0.430382	0.00411627
rs3130683	T	C	-0.223584	0.0223601	1.53604e-23	99.9588	-0.0529815	0.0135858	9.62842e-05	0.0128301
rs3130924	G	T	-0.0902041	0.0162408	2.78933e-08	30.8408	-0.0259188	0.00960473	0.00696441	0.00396674
rs3131932	A	G	-0.0743184	0.0161272	4.06056e-06	21.2306	-0.00371676	0.00976647	0.703527	0.00273125
rs3132131	G	A	-0.123212	0.0167255	1.74867e-13	54.2545	-0.0292815	0.0101383	0.00387433	0.00695013
rs34210885	A	G	0.135574	0.0276896	9.77018e-07	23.9666	-0.010709	0.0173316	0.53665	0.00310933
rs34304006	C	T	0.207934	0.0372364	2.34851e-08	31.1742	-0.000141138	0.0184993	0.993913	0.00428619
rs34446632	T	C	0.129984	0.0286266	5.60721e-06	20.6123	-0.00492953	0.0179488	0.78359	0.00271836
rs36050771	A	G	-0.189525	0.0427815	9.4206e-06	19.6204	0.0231169	0.0266653	0.385981	0.00252886
rs3819720	A	G	-0.114336	0.0167009	7.58854e-12	46.857	-0.0408918	0.0100277	4.54506e-05	0.00600818
rs3922928	A	G	-0.258785	0.0556416	3.30453e-06	21.6254	-0.0136837	0.032541	0.674116	0.00283143
rs41315395	A	C	0.174207	0.0226394	1.41617e-14	59.1956	0.0223247	0.0132689	0.0924744	0.0075919
rs41550819	G	A	0.237387	0.0527634	6.82452e-06	20.2365	0.0842545	0.0351106	0.0164091	0.0026037
rs432375	C	G	-0.166405	0.0304879	4.81407e-08	29.7828	-0.00190261	0.0174116	0.912986	0.00382725
rs445693	T	C	0.259404	0.0574464	6.31439e-06	20.3852	-0.0394667	0.0356922	0.268835	0.00263839
rs4538746	T	C	-0.249913	0.0194599	9.48734e-38	164.886	-0.0300016	0.0120098	0.0124861	0.0208878
rs456261	A	G	-0.0813914	0.0160394	3.88603e-07	25.7436	-0.0145242	0.00948846	0.125838	0.0033099
rs4947324	T	C	-0.153317	0.0272431	1.82591e-08	31.6633	0.0147362	0.0155124	0.342131	0.00406791
rs58300362	A	C	-0.126621	0.0210545	1.81041e-09	36.1584	0.00573245	0.0130215	0.659771	0.00465709
rs6457711	A	C	0.130735	0.0188106	3.65073e-12	48.2909	0.0312989	0.0111346	0.00493955	0.0062389
rs67886110	T	G	-0.0898989	0.0164013	4.22419e-08	30.0358	0.00267154	0.00959198	0.780615	0.00387407
rs6890786	G	A	-0.0822339	0.0176763	3.28371e-06	21.6373	0.00346985	0.0105825	0.742997	0.00285731
rs6905201	A	G	-0.0764123	0.0166869	4.66815e-06	20.9635	-0.0344448	0.0100537	0.000612368	0.00269871
rs6927022	G	A	-0.303068	0.0163604	1.31023e-76	343.063	-0.0592876	0.0101904	5.95686e-09	0.0448503
rs6999061	G	A	0.0869226	0.0166019	1.64368e-07	27.4054	-0.00985853	0.00976379	0.312638	0.00356962
rs74473385	G	T	0.532122	0.060801	2.09876e-18	76.5753	-0.0406006	0.0347957	0.243279	0.00978277
rs762320	G	A	0.173309	0.0362026	1.69118e-06	22.9113	0.00651314	0.0197942	0.742123	0.00296092
rs7757696	T	G	-0.205802	0.0162931	1.42023e-36	159.507	-0.0502651	0.0101945	8.19833e-07	0.0202099
rs7776257	C	T	-0.120586	0.0160878	6.60315e-14	56.1679	-0.0520505	0.00970605	8.19904e-08	0.00719441
rs78411553	T	C	0.284627	0.059721	1.87971e-06	22.7082	-0.0366668	0.0339237	0.27976	0.00298529
rs915894	G	T	-0.209296	0.0163892	2.40204e-37	163.04	-0.0297749	0.0100475	0.00304245	0.0205988
rs9258357	C	T	-0.0986867	0.0217107	5.47948e-06	20.6565	-0.0152975	0.0125986	0.224663	0.00265827
rs9258926	T	C	-0.0802612	0.0175709	4.92791e-06	20.8597	0.00545448	0.0102663	0.595211	0.00276512
rs9262081	G	A	-0.143985	0.0281709	3.20273e-07	26.1168	-0.0097282	0.0171498	0.570544	0.00337771
rs9264185	A	G	-0.126026	0.0174729	5.48684e-13	52.0088	-0.00796076	0.0106512	0.454819	0.00676053
rs9265622	C	T	-0.182273	0.019014	9.13327e-22	91.8722	-0.0181153	0.011471	0.114284	0.0118654
rs9266795	T	C	-0.340986	0.0716287	1.93149e-06	22.6562	-0.0874854	0.0421764	0.038054	0.00291411
rs9267677	C	T	-0.211888	0.027349	9.36763e-15	60.0092	-0.00218405	0.0159628	0.891172	0.00768166
rs9268577	T	C	-0.358849	0.0604394	2.8968e-09	35.2429	-0.0637627	0.0369199	0.0841578	0.00452572
rs9270074	C	T	-0.250784	0.0215217	2.22463e-31	135.748	-0.0376724	0.0130977	0.00402418	0.01721
rs9273507	G	A	-0.181313	0.0162567	6.9126e-29	124.36	-0.0229856	0.0102389	0.0247732	0.015953
rs9275601	T	C	-0.0784597	0.0163705	1.64518e-06	22.9645	-0.00285154	0.0104768	0.785486	0.00295365
rs9276678	T	C	-0.131326	0.0185409	1.41027e-12	50.1566	0.00798902	0.0113852	0.482866	0.00643267
rs9277097	T	C	-0.157799	0.0354189	8.38017e-06	19.8439	0.0150015	0.0206364	0.467263	0.00255593
rs9404989	T	G	0.267445	0.0605165	9.89891e-06	19.5258	-1.44098e-05	0.0364549	0.999685	0.00251248
rs9469266	A	G	0.384362	0.0724965	1.14663e-07	28.1018	0.0073299	0.0433497	0.865728	0.00361201
rs9469268	A	G	0.147181	0.0306744	1.60117e-06	23.0165	0.0260245	0.018396	0.157162	0.00296184
rs9907671	G	A	-0.0875071	0.0184546	2.11877e-06	22.478	-0.00337284	0.0108857	0.756682	0.00309125
rs991760	A	G	0.149971	0.0336925	8.54011e-06	19.8078	0.00433716	0.0194601	0.823633	0.00254867

## Sheet: Table S10
SNP	Epstein-Barr virus VCA p18 antibody levels					AD
	effect allele	other allele	Beta	se	pval	F	Beta	se	pval	R2
rs10947137	C	A	0.142952	0.029649	1.42507e-06	23.241	-0.00790277	0.0176051	0.65351	0.00280139
rs11054967	A	G	-0.346898	0.0635274	4.74529e-08	29.811	-0.00236867	0.0410586	0.953996	0.00360479
rs112007168	A	G	-0.210884	0.04773	9.94938e-06	19.5164	0.00452756	0.0313251	0.885079	0.0023589
rs11244	A	G	-0.0928438	0.0172875	7.84791e-08	28.8361	-0.0254695	0.0106663	0.0169475	0.00346928
rs114844011	T	C	-0.352418	0.0746014	2.31237e-06	22.3109	-0.0443076	0.0452627	0.32763	0.00269185
rs115894933	A	G	0.172206	0.035572	1.29157e-06	23.4299	0.0128803	0.0217342	0.553429	0.00292238
rs11602522	A	G	-0.418948	0.0863934	1.23892e-06	23.51	-0.00563941	0.0479459	0.906368	0.0028739
rs116479312	G	T	-0.249455	0.0521604	1.73162e-06	22.8664	0.0674079	0.0351954	0.0554613	0.00275304
rs116485583	T	C	0.192758	0.0423358	5.28699e-06	20.7255	-0.0648012	0.0275256	0.018562	0.00249743
rs117273536	A	G	-0.204369	0.0457723	8.00995e-06	19.9305	0.0506901	0.0282844	0.0731081	0.00243949
rs11757367	A	G	-0.0925997	0.0202787	4.96284e-06	20.8465	0.00387258	0.0130915	0.767376	0.00251289
rs117588254	A	G	-0.282865	0.0639312	9.66525e-06	19.5717	0.0281657	0.0413262	0.495526	0.00236071
rs117800138	T	C	-0.187382	0.0411996	5.41223e-06	20.6805	-0.00172265	0.0262327	0.947642	0.00257071
rs12306585	G	A	-0.104279	0.0235122	9.20237e-06	19.6652	-0.0142619	0.0145468	0.326883	0.00247278
rs12538419	A	G	-0.132234	0.0276342	1.70872e-06	22.8922	0.022562	0.0163091	0.166543	0.00276713
rs12953983	A	G	-0.0742578	0.0157338	2.36272e-06	22.2695	0.0166516	0.00966313	0.0848503	0.00272834
rs13286569	A	G	-0.270749	0.0535705	4.32475e-07	25.5374	0.00599475	0.0329146	0.85548	0.00310842
rs13293260	C	T	-0.104121	0.0210105	7.20769e-07	24.5525	0.00193721	0.0129723	0.88129	0.00302873
rs141961165	T	C	-0.0717731	0.0155707	4.0364e-06	21.2419	0.00656899	0.0101685	0.51827	0.00276399
rs143002370	G	T	-0.328776	0.0717977	4.66767e-06	20.964	0.0918017	0.049156	0.0618235	0.00253741
rs145396067	A	G	-0.154236	0.0316595	1.10643e-06	23.7277	0.0194642	0.0194189	0.316184	0.00292223
rs149280948	G	C	-0.275365	0.0616795	8.02762e-06	19.9265	-0.00736377	0.0420367	0.860942	0.00241799
rs149736458	C	T	-0.366391	0.0797302	4.31941e-06	21.1124	0.0483547	0.0478525	0.312259	0.00255812
rs150378870	T	C	-0.135291	0.0297042	5.24812e-06	20.7394	-0.016206	0.0177567	0.361416	0.0025426
rs151719	T	C	-0.0816469	0.0178597	4.84067e-06	20.8942	-0.00799338	0.0111207	0.472273	0.0025162
rs180739443	G	C	-0.379847	0.0831254	4.8872e-06	20.8758	0.021924	0.0449484	0.625721	0.0025549
rs181352775	A	G	-0.324801	0.0712341	5.12455e-06	20.7852	-0.0446502	0.0444699	0.315353	0.00250975
rs191442117	A	T	-0.127736	0.0172244	1.20697e-13	54.983	-0.058505	0.0111625	1.59535e-07	0.00689358
rs200646214	AGG	AG	-0.269137	0.0607379	9.37489e-06	19.6301	0.0385108	0.0410659	0.348357	0.00238124
rs2244020	G	A	-0.0783694	0.0163224	1.5761e-06	23.0473	0.0046694	0.0101015	0.643905	0.00278415
rs2596464	C	T	-0.088311	0.0155411	1.32806e-08	32.2821	-0.0306241	0.00969497	0.00158439	0.00388226
rs2596546	G	A	-0.124084	0.0164889	5.25929e-14	56.6164	-0.011229	0.0104671	0.283367	0.00684053
rs2858458	C	T	-0.0852628	0.017598	1.2659e-06	23.4686	0.0065606	0.0107986	0.543493	0.00282534
rs2894222	A	G	-0.0908129	0.0155036	4.69812e-09	34.3024	-0.0251613	0.00959205	0.00871239	0.00413317
rs3095339	G	A	-0.0960328	0.0169919	1.58895e-08	31.9338	0.00928186	0.0109644	0.397248	0.00384053
rs3099840	G	A	-0.100231	0.0194396	2.52292e-07	26.5781	-0.0316339	0.012399	0.0107312	0.00319926
rs3130681	C	T	-0.184029	0.0218796	4.06495e-17	70.7275	-0.0518404	0.0135637	0.000132379	0.00851551
rs3131110	G	A	-0.126497	0.027341	3.71638e-06	21.4006	-0.00704483	0.0172034	0.682171	0.00259389
rs3132586	T	G	-0.0735537	0.016036	4.50145e-06	21.0333	-0.0139782	0.010137	0.167916	0.00266074
rs3134771	C	T	-0.0961669	0.0158927	1.43952e-09	36.6059	-0.0315868	0.00993899	0.00148258	0.00440048
rs3135041	G	A	-0.0798661	0.0162419	8.77466e-07	24.1739	-0.0156084	0.0101736	0.124977	0.00291737
rs3763354	A	G	-0.143926	0.0181494	2.18967e-15	62.8708	0.0035905	0.0114867	0.754601	0.00753316
rs3858729	T	C	-0.0846321	0.0179059	2.28444e-06	22.3343	-0.00180321	0.0108789	0.868351	0.00269695
rs422951	C	T	-0.0874855	0.0156314	2.18359e-08	31.3164	-0.0192715	0.0096957	0.0468525	0.00376656
rs4679608	C	T	-0.0790705	0.0170462	3.50781e-06	21.5114	0.0155208	0.0104561	0.137709	0.00260728
rs4713135	A	G	-0.081059	0.0182532	8.96165e-06	19.716	0.0121129	0.01148	0.291365	0.00237465
rs5021452	T	C	-0.0933395	0.0187007	5.99988e-07	24.9063	-0.00605842	0.0119685	0.612718	0.00304816
rs518839	C	A	0.070755	0.0159489	9.1499e-06	19.6764	0.0169691	0.00976227	0.0821699	0.002402
rs59383933	A	G	-0.227787	0.0456702	6.11197e-07	24.8707	-0.0641462	0.0293792	0.0290072	0.00299363
rs6913664	T	C	-0.0916619	0.0155378	3.65124e-09	34.7932	0.0189485	0.00968436	0.0503933	0.00418449
rs6926568	T	C	0.0794478	0.0173836	4.87096e-06	20.8823	-0.0105639	0.0105359	0.316025	0.00254666
rs7044812	C	T	0.0778714	0.0165109	2.40088e-06	22.2387	-0.000218148	0.0105422	0.983491	0.00267767
rs72688100	A	G	-0.112701	0.0254211	9.27682e-06	19.65	-0.0297556	0.0154159	0.0535841	0.00236814
rs73830020	C	T	-0.123148	0.0268929	4.6672e-06	20.964	0.00766922	0.0159242	0.630084	0.00253128
rs77608917	C	G	-0.317323	0.0672863	2.40515e-06	22.2353	-0.0577287	0.0407922	0.157013	0.00271718
rs78177823	T	G	-0.200196	0.043704	4.63377e-06	20.978	-0.00514596	0.0297664	0.862747	0.00252626
rs78658913	A	C	-0.236022	0.051746	5.0871e-06	20.799	-0.00335972	0.0282112	0.905203	0.00261235
rs805262	T	C	-0.0984622	0.0154902	2.06509e-10	40.3943	-0.0250365	0.00949636	0.00837843	0.00485311
rs8138890	G	A	0.0751871	0.0154246	1.09082e-06	23.7549	-0.00575211	0.00962754	0.550197	0.00289808
rs908468	G	A	-0.0862155	0.0190489	6.01085e-06	20.4797	0.00113503	0.0116696	0.922517	0.00250809
rs915894	G	T	-0.0769509	0.0158433	1.19175e-06	23.5847	-0.0297749	0.0100475	0.00304245	0.00283928
rs9264759	C	T	-0.169443	0.0190375	5.56018e-19	79.1995	-0.03367	0.011933	0.00477858	0.00947567
rs9265989	G	A	-0.124714	0.0154664	7.41166e-16	65.005	-0.0426216	0.00968233	1.07257e-05	0.00779063
rs9268500	T	C	0.210092	0.0355267	3.34603e-09	34.9627	-0.0758412	0.0231125	0.00103293	0.00420327
rs9270074	C	T	-0.184357	0.0211733	3.11916e-18	75.7944	-0.0376724	0.0130977	0.00402418	0.00906763
rs9274284	A	G	-0.114258	0.0179762	2.07005e-10	40.3897	-0.0282471	0.0115682	0.0146147	0.00495798
rs9379862	C	T	-0.098944	0.0175462	1.70976e-08	31.7913	-0.00355058	0.010999	0.74684	0.00382438

[truncated: 2 more sheets: Table S11, Table S12]
