# Supplementary material for: Alzheimer’s disease and antibody-mediated immune responses to infectious diseases agents: a mendelian randomization study
Source: Hereditas. 2025 Jan 4;162:2. doi: 10.1186/s41065-024-00358-4 (PMC11699668; doi:10.1186/s41065-024-00358-4)
Supplement: Supplementary file 3 — Supplementary Material 3 [file 41065_2024_358_MOESM3_ESM.xlsx]

## Sheet: VZ zoster virus glycoproteins
Varicella zoster virus glycoproteins E and I antibody
method	nsnp	b	se	pval	lo_ci	up_ci	or	or_lci95	or_uci95
MR Egger	21	-0.0723136	0.0783635	0.367683	-0.225906	0.0812788	0.930239	0.797793	1.08467
Weighted median	21	-0.0636577	0.0498777	0.201858	-0.161418	0.0341025	0.938326	0.850936	1.03469
Inverse variance weighted	21	-0.00380535	0.0421255	0.928022	-0.0863714	0.0787606	0.996202	0.917254	1.08195
Simple mode	21	-0.0479186	0.0811853	0.561642	-0.207042	0.111205	0.953211	0.812986	1.11762
Weighted mode	21	-0.0668515	0.0570064	0.254694	-0.178584	0.044881	0.935334	0.836454	1.0459

## Sheet: Epstein-Barr virus EBNA-1
Epstein-Barr virus EBNA-1 antibody
method	nsnp	b	se	pval	lo_ci	up_ci	or	or_lci95	or_uci95
MR Egger	20	0.0357428	0.0971608	0.717259	-0.154692	0.226178	1.03639	0.856679	1.2538
Weighted median	20	0.0498308	0.0598323	0.404934	-0.0674404	0.167102	1.05109	0.934783	1.18187
Inverse variance weighted	20	0.0262868	0.0482985	0.586266	-0.0683784	0.120952	1.02664	0.933907	1.12857
Simple mode	20	0.0582368	0.105521	0.587452	-0.148585	0.265058	1.05997	0.861927	1.30351
Weighted mode	20	0.0582368	0.100604	0.569476	-0.138947	0.255421	1.05997	0.870274	1.291
